# Supplementary material for: MicroRNAs and the Diagnosis of Childhood Acute Lymphoblastic Leukemia: Systematic Review, Meta-Analysis and Re-Analysis with Novel Small RNA-Seq Tools
Source: Cancers (Basel). 2022 Aug 17;14(16):3976. doi: 10.3390/cancers14163976 (PMC9406077; doi:10.3390/cancers14163976)
Supplement: Supplementary file 1 [file cancers-14-03976-s001.zip]

Archive with 2 entries (2 files):
- Supplementary Table S1.pdf
- Supplementary Table S2.csv
