# Supplementary material for: MicroRNAs and the Diagnosis of Childhood Acute Lymphoblastic Leukemia: Systematic Review, Meta-Analysis and Re-Analysis with Novel Small RNA-Seq Tools
Source: Cancers (Basel). 2022 Aug 17;14(16):3976. doi: 10.3390/cancers14163976 (PMC9406077; doi:10.3390/cancers14163976)
Supplement: Supplementary file 1 [file cancers-14-03976-s001.zip › Supplementary Table S2.csv]

	baseMean	log2FoldChange	lfcSE	stat	pvalue	padj
hsa-miR-128-3p	79226.7883760848	-3.43129979593335	0.311745536613826	-11.0067327128531	3.54632203542964e-28	2.08523735683263e-25
hsa-miR-181b-5p	11376.3824011519	-3.60469455741916	0.439589006741599	-8.20014718779828	2.40092880531492e-16	7.05873068762585e-14
hsa-miR-130a-3p	187.768139005285	-2.13724641577057	0.274991058814881	-7.77205784428549	7.72211681552558e-15	1.51353489584301e-12
hsa-miR-106a-5p	789.167916337506	-3.7911840049229	0.504811928830769	-7.51009195385683	5.90858453432606e-14	8.68561926545931e-12
hsa-miR-30a-5p	104.43533921827	2.1406992829428	0.296565650685862	7.21829813396138	5.26422072821167e-13	6.19072357637692e-11
hsa-miR-20b-5p	1928.8796241397	-3.52967019470488	0.491968325897133	-7.17458829949738	7.2525101151743e-13	7.10745991287081e-11
hsa-miR-24-3p	2164.92303323032	2.25442727526167	0.322350841851017	6.99370680193107	2.67716753473618e-12	2.24882072917839e-10
hsa-miR-143-3p	2658.36105804283	4.45657172612023	0.639602022371846	6.96772613318804	3.22104464255982e-12	2.36746781228147e-10
hsa-miR-574-3p	28.2586999721543	5.09180279518113	0.737910638255735	6.9002973140719	5.189381417065e-12	3.39039585914913e-10
hsa-miR-618	50.5148516823531	5.77563192402345	0.863360179834849	6.68971312196522	2.23608512741159e-11	1.31481805491801e-09
hsa-miR-941	6155.95945867283	2.72025485756136	0.421893259294722	6.44773244803389	1.13535961607071e-10	6.06901322045068e-09
hsa-miR-504-5p	25.6456113411712	5.53423370693167	0.864439838867293	6.40210394997919	1.53250265028732e-10	7.50926298640785e-09
hsa-miR-10a-5p	1324.91856172645	4.01522184002948	0.639668370151154	6.27703670744371	3.45086635040787e-10	1.35273960935988e-08
hsa-miR-130b-3p	64.5330307312033	-2.43774638249401	0.388078876285974	-6.28157452377707	3.35161068950595e-10	1.35273960935988e-08
hsa-miR-181a-5p	42071.5459562733	-2.85873468914039	0.455140132008884	-6.28099894536348	3.36404424343416e-10	1.35273960935988e-08
hsa-miR-4488	239.629175062927	-8.78603317736077	1.40326869993284	-6.2611196115051	3.82223198946867e-10	1.40467025612974e-08
hsa-miR-30a-3p	17.079611758202	2.38779410819673	0.392968916940152	6.07629256478926	1.22992926156419e-09	4.25410826941026e-08
hsa-miR-181a-2-3p	3054.53647163733	-1.83450122936752	0.303983817165921	-6.03486477165397	1.59095860663019e-09	5.1971314483253e-08
hsa-miR-582-3p	245.798233232999	4.70574725430419	0.787332239212633	5.97682530949089	2.27527953798103e-09	7.04139141227813e-08
hsa-miR-145-5p	29.9814304705867	4.68093367480173	0.802789615586667	5.83083485874561	5.5150744989341e-09	1.62143190268663e-07
hsa-miR-625-3p	719.712332902094	-2.60042622782088	0.451985972689009	-5.75333391952434	8.75004078944134e-09	2.45001142104357e-07
hsa-miR-331-5p	32.2680393545929	-2.69774794220972	0.472162533228642	-5.71360019559907	1.10610697261445e-08	2.95632227226045e-07
hsa-miR-363-3p	19865.8033224038	-2.76723045519403	0.488908069277989	-5.66002205543596	1.51353542046129e-08	3.86938620535321e-07
hsa-miR-27a-5p	905.495906299851	2.83116074856556	0.503557091555187	5.62232325995409	1.88406285334093e-08	4.61595399068529e-07
hsa-miR-181b-3p	21.4664667222629	-3.27394642931704	0.606199577052801	-5.40077319953635	6.6354273518652e-08	1.5606525131587e-06
hsa-miR-6500-3p	25.3266626730557	-5.98354600346511	1.11076138820802	-5.38688692908049	7.16885013807457e-08	1.62126303122609e-06
hsa-miR-210-3p	198.111115262711	-2.99031357225193	0.557657918479703	-5.36227223385294	8.21815590675474e-08	1.78973173080437e-06
hsa-miR-24-2-5p	35.7689051755906	2.26920348726207	0.42637094134399	5.32213447780745	1.02556710101257e-07	2.1536909121264e-06
hsa-miR-181a-3p	2310.85224034778	-2.63984390506893	0.497142098618686	-5.31003894541171	1.09601811766866e-07	2.2222712178937e-06
hsa-miR-20b-3p	19.0613193662028	-3.68476130812502	0.704497886733014	-5.23033692153777	1.69201380332173e-07	3.3163470545106e-06
hsa-miR-23a-5p	9.58330357161289	3.88921101867162	0.770774793295401	5.04584614403843	4.51518646044269e-07	8.56428915722677e-06
hsa-miR-181d-5p	1343.12593925808	-2.39402143542221	0.479596619236526	-4.99173959823418	5.98378938362147e-07	1.09952129924044e-05
hsa-miR-153-3p	30.3544192488237	-6.79567283558215	1.36410278093297	-4.98178944473251	6.2998963122718e-07	1.12252697927752e-05
hsa-miR-548a-3p	9.06903808396604	-5.5647407606124	1.13366867314224	-4.90861297700707	9.17227847947986e-07	1.5862646311571e-05
hsa-miR-4301	102.438983839355	-4.8531269519521	1.0484894408391	-4.62868462277329	3.67995699359434e-06	6.18232774923849e-05
hsa-miR-3909	69.697645747096	1.86701668891609	0.422925274921474	4.41453088672164	1.0122926306649e-05	0.000165341129675267
hsa-miR-2682-5p	8.2410217920144	-6.05639238464573	1.39392626298825	-4.34484416102632	1.39374571968005e-05	0.000221492563019423
hsa-miR-466	11.8876920414582	-6.59760320154048	1.53301969129687	-4.30366500769417	1.67995620825813e-05	0.000259951118540995
hsa-miR-4492	30.5198086982534	-7.35711892287068	1.72291688697179	-4.2701531214321	1.9533881144527e-05	0.000294510823409792
hsa-miR-2115-3p	5.4087915293086	4.93966550629342	1.16391941397158	4.24399270860003	2.19577489358062e-05	0.00032277890935635
hsa-miR-363-5p	104.418779296713	-2.71265315262448	0.64354844025801	-4.21514991402501	2.49612322812e-05	0.000357980599545014
hsa-miR-106a-3p	5.1865170722262	-5.31961002231199	1.26647847382594	-4.20031617769376	2.66542498032788e-05	0.000373159497245904
hsa-miR-199b-5p	804.650346503536	3.12188415929959	0.744255078901282	4.19464273446185	2.73302009512043e-05	0.000373724608356003
hsa-miR-223-3p	501.811433145595	2.65384149580587	0.641590415060043	4.13634841405402	3.52876276108679e-05	0.000471079907981689
hsa-miR-582-5p	3.94579965051193	4.23673883782244	1.02549076758851	4.13142562734655	3.60520337741088e-05	0.000471079907981689
hsa-miR-629-5p	1011.73467310278	-1.35036136407594	0.328903265689395	-4.10564900061275	4.03181297752278e-05	0.00051537087625726
hsa-miR-598-3p	1.75355836867814	3.52300483430265	0.871437771083955	4.04274975357161	5.2827993716694e-05	0.000660911921391832
hsa-miR-92a-2-5p	30.6085584604758	-2.73215691521183	0.678341979186041	-4.02769841620331	5.63255283249286e-05	0.000689987721980376
hsa-miR-5010-3p	4.76769026281682	3.24075954878011	0.806147564712044	4.02005748158243	5.81839432553104e-05	0.000698207319063725
hsa-miR-26b-3p	5.62770432280231	2.23239701552943	0.557469407129039	4.00451932784302	6.2143710378582e-05	0.000730810034052124
hsa-miR-223-5p	2122.19845706403	2.44067159030358	0.617154714111617	3.95471594803725	7.66256345588758e-05	0.000883448492561156
hsa-miR-30c-1-3p	35.7904903022679	-1.62061588880401	0.41181856400653	-3.93526671803536	8.31043523243173e-05	0.000939718445513434
hsa-miR-3690	29.4596111295192	3.9955861532366	1.02022909926215	3.91636168398478	8.98953522851052e-05	0.00099732956874796
hsa-miR-338-5p	17.1248280453498	3.15138137352036	0.809018120033983	3.89531618078961	9.80707144606209e-05	0.00106788111301565
hsa-miR-10a-3p	4.93953462293039	3.86239497811198	0.994052177527006	3.88550527369782	0.000102117276081957	0.00109172651520346
hsa-miR-874-3p	167.73535466869	-1.83197300896754	0.472441905073091	-3.87766832132327	0.000105462360470436	0.00110735478493957
hsa-miR-16-5p	1432.141933086	-0.909919333661319	0.236648509850075	-3.84502456507241	0.000120540362402237	0.00124346900162308
hsa-miR-1284	12.5990813930646	1.3918957525616	0.365484551209016	3.80835728338512	0.000139893048178161	0.00141822607463377
hsa-miR-331-3p	157.684377517033	-1.34418077463581	0.353438449150402	-3.80315378212802	0.000142865607387979	0.00142381317193444
hsa-miR-18b-5p	2.82363676039801	-4.59348613151222	1.21692044227258	-3.77468072023997	0.000160212727439495	0.00157008472890705
hsa-miR-3196	15.8825795706607	-5.81808465260284	1.54415255595048	-3.76781726014216	0.000164681179743023	0.00158741858506389
hsa-miR-3154	12.4021231409768	3.14006801808214	0.840053247098785	3.73793926626282	0.000185534748913374	0.00175958761872684
hsa-miR-766-3p	155.942694569475	-1.84276070296472	0.499001663073816	-3.69289491264105	0.000221715659205145	0.00206934615258135
hsa-miR-25-3p	46237.1256029765	-0.928801581888881	0.251978664448416	-3.68603264058898	0.000227777150044921	0.00209270256603771
hsa-miR-190b	14.5933699420718	2.12074645878835	0.584490671809896	3.62836664650504	0.000285220010697739	0.00258014409677339
hsa-miR-151a-3p	419.533195017673	2.84241194187594	0.798094851408058	3.56149640216466	0.000368747162355694	0.00328520199189618
hsa-miR-1260b	84.0243968526987	1.75193696131129	0.498880203364044	3.51173878918756	0.000445185324807038	0.00390699956696326
hsa-miR-122-5p	14.9596700280349	-3.09173075862666	0.893037872725911	-3.46203767281387	0.000536102108170642	0.00463570646476967
hsa-miR-30b-5p	464.795580019394	-2.15031896254937	0.629527616633733	-3.41576589450953	0.000636029009973057	0.00532864659212837
hsa-miR-7-1-3p	69.6478022110734	-1.63621416693912	0.47842007185419	-3.42003662304076	0.000626127057414663	0.00532864659212837
hsa-miR-7-5p	36687.477416728	-1.75347631794014	0.513821725434357	-3.41261614903078	0.000643425013675364	0.00532864659212837
hsa-miR-374b-5p	924.105811831198	-0.984906215951293	0.295410248399785	-3.33402859679533	0.000855978569259592	0.00688247070255607
hsa-miR-641	61.0212133902613	-1.29387610220869	0.388308887532932	-3.33207954736538	0.000861996133610953	0.00688247070255607
hsa-miR-6738-3p	6.33627485158561	1.48491256752295	0.445820905209545	3.33073785946625	0.000866161278893111	0.00688247070255607
hsa-miR-191-5p	27756.3938346019	0.866374865074145	0.261883005275986	3.30825157654317	0.00093880434023717	0.00736022602745942
hsa-miR-1275	209.034226140119	2.27496115301105	0.696937499546689	3.26422549294701	0.00109763769251295	0.00844961739928562
hsa-miR-29b-3p	23.967715172615	1.8124564640751	0.555636358843115	3.26194719843171	0.00110649751657312	0.00844961739928562
hsa-miR-425-5p	1111.14858074114	0.858285933302002	0.26519088831031	3.23648349598531	0.0012101222386799	0.00912245995312543
hsa-miR-4425	2.2766880523421	-4.24169622315959	1.31552101909672	-3.22434697856222	0.00126260314467348	0.00938202370216415
hsa-miR-6842-5p	4.53366177260524	1.56161080831703	0.484856179605411	3.22077117711053	0.00127846178930881	0.00938202370216415
hsa-miR-877-3p	8.17664595806057	1.70229777620697	0.529048822836974	3.21765724206428	0.00129242163244098	0.00938202370216415
hsa-miR-199a-5p	22.6469614226197	2.73374439647119	0.852759209843223	3.20576355542825	0.00134704625325301	0.00951371185852436
hsa-miR-34a-5p	16.901596569742	-4.2146910078518	1.31577569579503	-3.20319870728814	0.00135910169407491	0.00951371185852436
hsa-miR-5187-5p	2.01842053652471	2.60108315088438	0.810302600435369	3.21001456676412	0.00132728245835022	0.00951371185852436
hsa-miR-20a-5p	9040.85340056574	-1.0304913829757	0.322722486971223	-3.19311924200557	0.00140744814380142	0.00973622951241452
hsa-miR-454-3p	392.500944159951	-1.20897910251626	0.379627011490201	-3.18464984293528	0.00144929256886356	0.00990911663362528
hsa-miR-34c-5p	6.20805923120361	3.6782448342728	1.16279242919444	3.16328584700282	0.00155999077270785	0.0105433859120944
hsa-miR-135a-5p	27.7958632521017	-5.76303907485431	1.82465103443903	-3.15843356679219	0.00158619457286438	0.0105986637368666
hsa-miR-28-3p	2740.7665855428	-0.751886269816868	0.238475824454513	-3.15288256802015	0.00161666828390964	0.0106809095611109
hsa-miR-19b-3p	548.217291858753	-1.11298026904032	0.353940435948747	-3.14454116003149	0.00166347508872707	0.0108680372463502
hsa-miR-769-5p	295.602085300275	-0.78493810793744	0.252866132133561	-3.10416464757267	0.00190817109879905	0.0123297209460862
hsa-miR-7848-3p	5.0654209702045	1.59353838928081	0.519791922059789	3.06572365142973	0.00217143909770969	0.0138783281462315
hsa-miR-1343-3p	12.4832855672238	1.68272019960162	0.550111814263723	3.05886940794718	0.00222173976055428	0.0140471288086657
hsa-miR-374b-3p	49.7234459891482	-1.37669174742052	0.453809269429003	-3.03363514181346	0.00241626461904904	0.0151145063404344
hsa-miR-769-3p	3.93335446887241	-2.14305581931008	0.70783689044516	-3.02761250259549	0.00246493942145622	0.0152566776822764
hsa-miR-3135b	2.79922348139519	-4.46287108747806	1.49190213458259	-2.9913966767845	0.00277704497287578	0.0170094004588642
hsa-miR-10b-5p	58.8995324713915	3.21590147910027	1.07761589389265	2.984274357242	0.00284251769461326	0.0171206394420881
hsa-miR-766-5p	59.5330129185513	-1.24895695663228	0.418677421810023	-2.98310081119923	0.00285343990701468	0.0171206394420881
hsa-miR-1276	2.59133653620498	-3.21842579668405	1.08075094335913	-2.97795326153564	0.00290180231081412	0.0172349470581687
hsa-miR-552-3p	3.72158594601514	-4.94383191219084	1.66697966106041	-2.96574219090707	0.00301953492824029	0.0177548653780529
hsa-miR-182-5p	438.518216500138	-2.98544922909909	1.00940011480561	-2.95764700767252	0.00309996892397077	0.0180473438346021
hsa-miR-1249-3p	23.2616648248626	1.96319143215012	0.666641025740998	2.94490041318407	0.00323058626670846	0.0186233796551429
hsa-miR-23a-3p	344.99588632193	1.60482741267247	0.547097167844409	2.93334988187853	0.00335325770004031	0.0187782431202258
hsa-miR-29c-3p	23.6217286373684	-1.55282398858318	0.52854747056638	-2.93790827703557	0.00330434768910661	0.0187782431202258
hsa-miR-548ag	12.3178796523031	-2.30279331117134	0.784309184027285	-2.9360784727101	0.00332390225841529	0.0187782431202258
hsa-miR-342-5p	555.955023006497	1.29659456298971	0.443172880444754	2.92570827368428	0.00343673044268068	0.0190641273612853
hsa-miR-28-5p	135.656390121148	-0.826580898296117	0.282978039657644	-2.92100722478728	0.00348901736367927	0.0191732916807796
hsa-miR-3667-3p	1.3546465024447	-3.55223509175524	1.21938557149338	-2.91313525007913	0.00357819586196718	0.0194812885818213
hsa-miR-19a-3p	334.342745323811	-1.03330913492494	0.362049884756798	-2.85405182664001	0.00431654888028815	0.0232856031340315
hsa-miR-625-5p	45.7744268727888	-1.41373955572509	0.498726827736698	-2.8346972272193	0.00458691349013364	0.0245191375654416
hsa-miR-6842-3p	195.664392241239	1.26456267158602	0.446792350499864	2.83031406014729	0.00465023322048519	0.0246336678706783
hsa-miR-301b-3p	22.9768755422049	-1.5451185608242	0.547298247047915	-2.82317469342986	0.00475506541916204	0.0249640934506007
hsa-miR-140-5p	302.258915913813	0.630232110477937	0.225360435130598	2.79655171109655	0.00516511446646994	0.0268768788166755
hsa-miR-486-3p	12.4706731265964	2.24260449074739	0.802817367756096	2.79341800615942	0.00521542490213791	0.0269006126531324
hsa-miR-3916	5.3387152902385	-2.85991463892186	1.03017377077391	-2.77614779181707	0.00550071977234593	0.0280571833328361
hsa-miR-6866-5p	7.84470448374436	-1.19031842842382	0.429079327278262	-2.77412206263642	0.00553509058947108	0.0280571833328361
hsa-miR-27a-3p	2056.66329465476	1.22284523167329	0.441798357467161	2.76788089182559	0.00564220719011503	0.0283557079298089
hsa-miR-6515-5p	14.1091749277968	1.16816069822693	0.422720735012754	2.76343363708356	0.00571967219986042	0.0285014174026943
hsa-miR-4649-5p	14.6229720558284	-2.19550071031945	0.797190851531024	-2.75404654494333	0.00588633961851299	0.0290854428208877
hsa-miR-18b-3p	10.4540389840458	-1.78782616947838	0.650565735025185	-2.74810994988719	0.0059939905155048	0.0293705535259735
hsa-miR-6777-3p	1.14524343056444	-3.10070344401142	1.13693933546539	-2.72723737079797	0.00638670764360873	0.0310362321854705
hsa-miR-942-3p	4.25393824212462	-2.20622380553688	0.811862021882622	-2.71748615660193	0.0065779907094278	0.0317037585011766
hsa-miR-6787-3p	2.65033175827336	2.24230017882717	0.82932476723597	2.70376608466724	0.00685585326675998	0.0327743229337794
hsa-miR-885-5p	2.09028634346403	-3.55126322765929	1.31486865822148	-2.70085016131026	0.00691624897782394	0.0327964064432297
hsa-miR-3656	22.6572110639296	-4.43151256449348	1.65265032149535	-2.6814580839362	0.00733020969213565	0.0344813063918061
hsa-miR-147b	3.99543334653424	-2.40185870545458	0.897166856224883	-2.67715942557349	0.00742492957620631	0.0346496713556295
hsa-miR-130b-5p	3232.59029159571	-1.08387087422431	0.406361459462707	-2.66725805064636	0.00764729295144568	0.0354063642161422
hsa-miR-33a-5p	4.23532638510479	-1.78463991625957	0.673549795554597	-2.64960353048598	0.0080586277319013	0.0370193211434216
hsa-miR-548q	1.32342755503807	-2.91746140705441	1.10221387034543	-2.64691044591926	0.00812308615555818	0.0370261601509163
hsa-miR-1281	6.81837145960722	-5.72816391206647	2.18481793192178	-2.62180377979045	0.00874657733417565	0.0388828686473644
hsa-miR-181c-3p	55.5989372757869	-1.14129177690532	0.435620172372106	-2.61992407443067	0.00879493457499909	0.0388828686473644
hsa-miR-30c-5p	13609.1736810231	-0.724117565561781	0.276178042562277	-2.62192301329856	0.00874351796531746	0.0388828686473644
hsa-miR-3614-5p	6.58024417477887	-2.19786204386958	0.837033462568648	-2.62577560176016	0.00864517901171363	0.0388828686473644
hsa-miR-224-5p	4.7773621226608	3.17468469869487	1.22725197784209	2.58682386014729	0.00968650942855467	0.0425049816715683
hsa-miR-589-5p	201.371122853166	0.9481216535147	0.367770133077843	2.57802787186642	0.00993659828110033	0.0432076136730367
hsa-miR-6503-3p	4.71741556057848	3.17553809416813	1.23271565774298	2.57605074959649	0.0099935977202942	0.0432076136730367
hsa-miR-345-5p	120.445861840814	1.0007578950677	0.390806074276145	2.56075317386331	0.0104445531661627	0.0448277172387128
hsa-miR-6859-5p	1.52221642104369	2.00835587552047	0.788345747980357	2.54755718625441	0.0108480071649936	0.0462219435725813
hsa-miR-1468-5p	39.6615690334192	-1.26037307829059	0.495428378206136	-2.5440066288778	0.0109589004833806	0.0463585142750201
hsa-miR-17-5p	5259.18094959637	-0.735197716130976	0.290573586137643	-2.53016017699117	0.0114010465429441	0.0478843954803654
hsa-miR-4746-5p	62.3524578024355	-0.909434086045686	0.361310764392082	-2.51704121679253	0.0118344983909857	0.0493523762687913
hsa-miR-6733-5p	1.06598363350413	-3.18794594252788	1.26785899821672	-2.51443255678417	0.011922410370252	0.0493688542092124
hsa-miR-135a-3p	19.0869872430324	-4.24463486364156	1.69103647399288	-2.51007883562624	0.0120704210893819	0.049632220982913
hsa-miR-483-5p	0.811101600791318	4.04976682245827	1.62235134690445	2.49623290921875	0.0125520155512592	0.0512540635009749
hsa-miR-4286	8.14987257846143	-1.52851407020988	0.61348376160262	-2.49153142410306	0.0127193715117104	0.0515792444750739
hsa-miR-181c-5p	29.1707602690884	-1.35814765071955	0.546819721117616	-2.48372104785048	0.0130017612329425	0.052363257568289
hsa-miR-22-3p	302.767477475772	0.907644914661441	0.367509593532124	2.46971760910536	0.013521974825944	0.0540878993037759
hsa-miR-1255a	40.8982865108918	1.59426017043525	0.649550574088558	2.45440499020773	0.0141117950049344	0.0556894997510162
hsa-miR-3157-5p	1.38557486933369	-2.91186375988451	1.18533913874714	-2.45656594361867	0.0140272055185839	0.0556894997510162
hsa-miR-197-3p	1630.09729098331	0.95751532738211	0.391566513946376	2.44534528178076	0.0144713524221182	0.0567277014947032
hsa-miR-4478	10.3013385200737	-2.65283813495239	1.08695222534783	-2.44062073114894	0.0146620441271362	0.0570945824288482
hsa-miR-4473	34.8186033455542	-1.57780498663119	0.647386476144587	-2.43719176221841	0.0148018275329279	0.0572597012458002
hsa-miR-20a-3p	3.65688773864203	-2.02748577050492	0.836039281735341	-2.42510826321046	0.0153038221575392	0.0588146890760331
hsa-miR-4497	21.7432021556058	-1.7687365414288	0.734141218143439	-2.40925927834666	0.0159849373010294	0.0607873189046323
hsa-miR-92a-1-5p	267.190348258396	-1.07253465263714	0.445336058988962	-2.40837145564205	0.0160238680786021	0.0607873189046323
hsa-miR-15b-3p	36.3257454063914	-1.24521632585424	0.517759450093137	-2.40500936415597	0.0161720513851648	0.0609561936825444
hsa-miR-5001-3p	5.03779978046913	-2.04013746612076	0.850102763207189	-2.39987158543505	0.0164008243032996	0.0614247432505743
hsa-miR-576-3p	195.464887466365	-0.704942925864995	0.295152921982782	-2.38839893953724	0.016921961652759	0.0629754015938119
hsa-miR-4772-3p	5.59884992051028	2.98803571775017	1.25493085173029	2.38103614524282	0.0172640178882064	0.0638442925677067
hsa-miR-106b-5p	204.924539079531	-0.763426730020073	0.323076479174479	-2.36299074439208	0.0181281223423772	0.0662070555112908
hsa-miR-4661-5p	15.0993175588141	-1.13772631367711	0.481103151770843	-2.36482822756279	0.0180384352073907	0.0662070555112908
hsa-miR-1303	20.0512564227316	-2.09916518928583	0.892823038311598	-2.35115481927475	0.0187152450716257	0.0679294080377525
hsa-miR-330-3p	176.559765743954	0.703258893834128	0.30093089007573	2.33694485021844	0.0194420518706099	0.0701345184044086
hsa-miR-338-3p	1.94059963184091	2.60642382350019	1.12003562117665	2.32709011590365	0.019960469471034	0.0707033496925781
hsa-miR-3940-3p	5.41804311945568	-2.00022575563723	0.858152749486793	-2.33085048883598	0.0197612447707456	0.0707033496925781
hsa-miR-451a	550.81982414737	-2.43503675892791	1.04543108554322	-2.32921786294756	0.0198475270709478	0.0707033496925781
hsa-miR-664b-5p	11.3571400979273	1.27096695344573	0.548192318543687	2.31846910373014	0.020423840216029	0.0719114853115273
hsa-miR-30e-5p	2676.69442758259	-0.584393082439989	0.253673328984321	-2.30372299989058	0.021238197895331	0.0738938482985482
hsa-miR-96-5p	36.1510741169271	-2.79298341492937	1.21171355673261	-2.30498652046171	0.0211673283560817	0.0738938482985482
hsa-miR-1227-3p	5.14457105528269	1.28490449164005	0.558310304687987	2.30141640025455	0.0213681057890057	0.0739085070819727
hsa-miR-155-5p	15907.5555284294	-1.30157556484502	0.567978024940885	-2.29159493447038	0.0219290280593417	0.0754050789408943
hsa-miR-183-5p	318.007435125392	-2.29610910063889	1.00478649688642	-2.28517113611096	0.0223027949590257	0.0762444385808553
hsa-miR-1248	148.837790860506	-1.71801884067634	0.757335313155659	-2.26850486281659	0.0232984529587993	0.0791878054322196
hsa-miR-1254	30.1115652411144	-1.01625984247531	0.453682475688265	-2.24002445969195	0.0250893349791974	0.0833476212868252
hsa-miR-194-3p	7.40017883493137	1.28063274694836	0.571433373899504	2.2410884723257	0.0250203447601258	0.0833476212868252
hsa-miR-3681-5p	2.65955995940637	-4.44426523839634	1.98231191865783	-2.24196061001613	0.0249639182010156	0.0833476212868252
hsa-miR-4665-5p	3.13238438606645	1.29033558751041	0.574494282716447	2.24603729981292	0.0247016188531094	0.0833476212868252
hsa-miR-664a-5p	114.129885005919	1.01407565312005	0.456104130556839	2.22334240183707	0.0261927203850516	0.086524267339384
hsa-miR-4645-3p	1.33905425943536	1.89178909648481	0.855362952958676	2.21167995403725	0.0269887865503425	0.0886559021877173
hsa-miR-150-5p	7648.32457676577	1.33511744541626	0.607942690272977	2.19612385637331	0.0280830794808551	0.0917380596374602
hsa-miR-29c-5p	59.6404894730655	-0.9907286048794	0.452621502677581	-2.18886773831674	0.0286064545468212	0.092931465599618
hsa-miR-342-3p	3179.82024662832	-1.11264219485397	0.510513153868102	-2.17945842614162	0.0292976298639388	0.0946538810988791
hsa-miR-3960	6.05785157286988	-4.36949729705381	2.00918589882751	-2.1747600854673	0.0296480996178342	0.095262746313041
hsa-miR-132-3p	51.2038696175044	-0.754467156272547	0.349193985248862	-2.16059608167322	0.0307265543692969	0.098075883269336
hsa-miR-3187-3p	6.47860255666235	1.83354548486046	0.849292523795494	2.1589092491552	0.0308572081714748	0.098075883269336
hsa-miR-4671-5p	2.45085045505087	-3.66796344777689	1.71409719204129	-2.13988067001543	0.0323644116413194	0.10231330131772
hsa-miR-579-5p	3.01673593101288	-1.46795568756204	0.688133161836042	-2.13324363506231	0.0329047453210474	0.103465188496128
hsa-miR-708-3p	0.860241699136428	3.63294357926339	1.70475109901753	2.13106979743677	0.0330833924636367	0.103473589194778
hsa-miR-4671-3p	1.60451654681621	-3.6688791472386	1.72641668842375	-2.12514115036062	0.0335748367988847	0.10390528440918
hsa-miR-92a-3p	291735.533553119	-0.522210080482557	0.245559787396827	-2.12661073711821	0.0334524396320622	0.10390528440918
hsa-miR-25-5p	972.050851847129	-0.922634104013431	0.436403686224832	-2.11417578067408	0.0345002566401357	0.106210214159161
hsa-miR-141-5p	1.05467944956178	-3.16135775302745	1.49927807767001	-2.10858665921431	0.0349802754119902	0.10712709344922
hsa-miR-6718-5p	1.46352949951984	3.15214905297711	1.50383687760604	2.09607112308286	0.0360758821916499	0.109343395508712
hsa-miR-6853-3p	1.55424810132389	1.66236166615064	0.792325254875698	2.09807986798482	0.0358980906444744	0.109343395508712
hsa-miR-203a-3p	4.96798810911737	-3.16909727780175	1.51489753759358	-2.09195486767763	0.0364425531854954	0.109888314220878
hsa-miR-328-3p	1104.0455626092	1.23950988328292	0.595603763892466	2.08109813675842	0.037424924367751	0.112274773103253
hsa-miR-374a-5p	245.750880780041	-0.533960450502594	0.261486031989778	-2.04202284320666	0.0411492654640525	0.122821157831791
hsa-miR-135b-5p	0.97459556037965	2.41950022005351	1.18913346965891	2.0346750653209	0.0418835787317503	0.124381536839743
hsa-miR-3918	4.17938163522413	-1.81389994150384	0.898578264900148	-2.01863322579409	0.0435253549764281	0.12860758153839
hsa-miR-132-5p	8.37054934428846	-0.936134324116122	0.467301927959798	-2.00327511637542	0.0451477668596117	0.132074064246028
hsa-miR-6741-3p	7.19918661573335	1.20315988806137	0.600343669324775	2.00411855665039	0.0450573620631971	0.132074064246028
hsa-miR-15b-5p	432.545823026208	-0.768048587045664	0.386784606415122	-1.98572687306316	0.0470636594082852	0.136521423614172
hsa-miR-324-5p	6.58629253809974	-1.39807461333691	0.704281192330303	-1.98510854551008	0.0471323962477497	0.136521423614172
hsa-miR-486-5p	1107.63149792765	1.61518858372323	0.82300331518155	1.9625541646414	0.04969800104602	0.143247179485587
hsa-miR-1271-5p	57.7735658956066	-1.44100247297154	0.735492466780106	-1.9592348501951	0.0500852895359664	0.143659269498284
hsa-miR-200c-3p	375.232453383322	-0.975250931773693	0.499460849660364	-1.95260736139153	0.0508661382174661	0.144055499746052
hsa-miR-4433b-5p	1.82214764667277	3.72404541767914	1.90570407868815	1.9541572373832	0.0506826247739032	0.144055499746052
hsa-miR-4533	1.11258196231617	-2.56932202983005	1.31636577789539	-1.95182985836801	0.0509584080734334	0.144055499746052
hsa-miR-4762-3p	1.25703093741608	-2.27184652235253	1.17050511558294	-1.94091122892795	0.0522690457629694	0.147053583294861
hsa-miR-17-3p	14.9031413226268	-0.807561981941591	0.416556501486696	-1.93866133179867	0.0525425900668027	0.147119252187048
hsa-miR-6747-3p	90.961185881207	0.836275272860564	0.434164661424271	1.9261707530898	0.0540830564203873	0.150714868128852
hsa-miR-1261	100.34898184888	0.905039835654787	0.470938419869008	1.92177957344513	0.0546334996277489	0.151530649910926
hsa-miR-4791	67.8213954274155	-1.36886448940186	0.717057236245581	-1.90900310353056	0.0562616913077082	0.154588198546413
hsa-miR-627-3p	1.56556758282666	1.59859223464629	0.836610378816212	1.91079656088928	0.0560307298518367	0.154588198546413
hsa-miR-3615	2956.67173683411	-1.05911085400725	0.560819658642509	-1.88850522210808	0.0589581575208765	0.161078520585551
hsa-miR-4677-3p	32.8089050487005	-0.575624606521358	0.305061158262749	-1.88691542967779	0.0591717014395902	0.161078520585551
hsa-miR-1287-5p	20.034286817207	-0.832581203827985	0.441805278372901	-1.88449809131808	0.0594976327447785	0.161219391953593
hsa-miR-374a-3p	165.568485010108	-0.63606793063899	0.339083888834123	-1.87584238468537	0.0606769260070881	0.163315646401203
hsa-miR-6737-3p	1.31714127246586	1.6586777161875	0.884744782356901	1.87475275273045	0.0608267458535094	0.163315646401203
hsa-miR-365b-5p	9.93709515716511	1.92419591710422	1.03565477390584	1.85795109102559	0.0631759600789498	0.168852111483739
hsa-miR-7976	9.68740023148958	0.782397459156869	0.422974148024301	1.8497524324156	0.064349239616974	0.171209741605343
hsa-miR-33a-3p	0.702267455020206	-2.63766150853151	1.43043493110813	-1.8439577020733	0.065189304745354	0.171889287848736
hsa-miR-3934-5p	11.4670420964086	-1.01683999447597	0.550992335397149	-1.84547030721043	0.0649691539606457	0.171889287848736
hsa-miR-139-5p	5.17517908873689	1.76990603398798	0.962814784047356	1.83826221129248	0.0660237765793914	0.172542136127476
hsa-miR-885-3p	1.98824426252294	-2.76595384915228	1.5038427530462	-1.83925735822414	0.0658773417661161	0.172542136127476
hsa-miR-6752-3p	0.891998521663421	-2.22709885662085	1.21833476615195	-1.82798596781	0.0675516576316015	0.175753870298149
hsa-miR-188-5p	0.712126898521251	1.75043964965237	0.963786013101949	1.81621192448994	0.0693378695903044	0.179606463960788
hsa-miR-148a-5p	211.499840354446	1.46138197672162	0.806904595366495	1.81109636146993	0.0701259366702597	0.180851099833828
hsa-miR-16-2-3p	1161.12711805541	-0.670859231874078	0.374449556370085	-1.79158773314459	0.0731990295420607	0.187952093321973
hsa-miR-4504	3.39571199601255	-1.55033985630405	0.86858858150053	-1.78489550671477	0.0742782676336771	0.189894005950444
hsa-miR-23b-3p	197.50488100894	-0.647664192813448	0.36329755691935	-1.7827375397331	0.0746290374525804	0.189964822606568
hsa-miR-222-3p	2690.30389035594	0.975562122002705	0.554454353733801	1.75949943477418	0.0784927161652669	0.198938435798176
hsa-miR-4755-5p	8.15054865189754	-1.07507036721902	0.613174355625711	-1.75328657722806	0.0795528283606754	0.200759927365138
hsa-miR-1306-5p	27.7350802367906	0.930459987283764	0.534211888050034	1.74174331964065	0.0815533686929813	0.204772622764285
hsa-miR-6812-3p	2.3552248454701	1.167167200098	0.670742671750765	1.74011174367581	0.0818393985537532	0.204772622764285
hsa-miR-493-5p	8.00843862671735	1.92241143213019	1.11026533673197	1.73148829250919	0.0833647112032332	0.206953281694224
hsa-miR-671-5p	23.4837205073165	0.729760903311041	0.421533002092815	1.73120704592036	0.0834148431318557	0.206953281694224
hsa-miR-629-3p	4.56510951418595	-1.05301720462606	0.610417144632235	-1.72507802882974	0.0845134114848282	0.208797840138987
hsa-miR-379-5p	6.88190973467186	1.95270324768857	1.13820222613714	1.71560308251699	0.0862347139445741	0.212159045185814
hsa-miR-495-3p	1.03541848462487	1.92396721535849	1.12463471913321	1.71074855028605	0.0871275409923381	0.212576739018651
hsa-miR-509-3-5p	9.01799825653756	-2.54222317430511	1.48555900028674	-1.71129061438449	0.0870274780989029	0.212576739018651
hsa-miR-642a-3p	6.02224660160607	-1.64728978589442	0.964111625810717	-1.70860898447234	0.0875234033095442	0.212660170024843
hsa-miR-939-5p	1.63946174511923	-2.56755566137003	1.51062990202509	-1.69965896870443	0.089195091471664	0.215830097882051
hsa-miR-29a-3p	563.458126260534	0.908347420805917	0.538825634604752	1.68579102861768	0.0918360563683199	0.221309840756443
hsa-miR-506-3p	10.9758640709559	-2.72422650766855	1.62865756802181	-1.67268219001826	0.0943898771594635	0.224701407974755
hsa-miR-6769b-3p	2.46297819916919	1.10635452833584	0.66117840909383	1.67330710307395	0.0942668548567148	0.224701407974755
hsa-miR-7110-3p	1.86582866500443	1.75341837920486	1.04643684511987	1.67560841094429	0.0938149202314628	0.224701407974755
hsa-miR-126-3p	2755.05550471137	1.37178277364544	0.826002624552706	1.66074868634743	0.0967639308209751	0.229424158559409
hsa-miR-142-5p	5752.29860040566	0.573315964863683	0.348467535098753	1.64524929044311	0.0999184125387503	0.233604115080244
hsa-miR-18a-5p	58.5478966800285	-0.818232300992235	0.497620044617026	-1.64429128175887	0.100116049320104	0.233604115080244
hsa-miR-4695-3p	13.7375951538728	0.892145722624535	0.542024229315123	1.64595173863687	0.0997736955825265	0.233604115080244
hsa-miR-505-5p	54.2678281227604	0.547353203227096	0.332303706121818	1.64714745319887	0.0995277414147133	0.233604115080244
hsa-miR-1908-5p	89.0467783108291	-1.03654755928595	0.63386167087179	-1.63528985411016	0.10198829945511	0.237032095176303
hsa-miR-450a-1-3p	1.70353589841905	-1.98353149711691	1.21928801463258	-1.62679487808681	0.103780669824037	0.239313951293427
hsa-miR-543	7.57921302357787	1.62445783901841	0.998573352562005	1.62677867865249	0.103784111530313	0.239313951293427
hsa-miR-548d-5p	4.83676128726909	-1.33744416661198	0.824882338680928	-1.62137568462272	0.104937092277571	0.241027383825046
hsa-miR-6775-3p	1.15632212540712	-2.09592739376139	1.3029121455089	-1.60864828913138	0.107693268903093	0.246395494610968
hsa-miR-4448	11.7692173236792	1.25169177543901	0.792728603545711	1.57896633203401	0.114343779731455	0.260597451480991
hsa-miR-184	4.86003036343544	-2.00135463485289	1.27568751617496	-1.56884394452161	0.116684306029727	0.264904910986407
hsa-miR-1255b-5p	8.27624975185172	-0.87137166262822	0.558713953535472	-1.55960247120067	0.118853852177189	0.26879255800072
hsa-miR-550a-5p	32.0329339756972	1.16416015179168	0.747461725261698	1.55748463425881	0.119355465950602	0.268892773865723
hsa-miR-548l	11.3962553607184	-0.906835218631035	0.585339006205708	-1.54924788715062	0.121322141874124	0.272280226801468
hsa-miR-4796-5p	2.65466972386436	-1.11644093278252	0.722070297457369	-1.54616653906669	0.122064352347979	0.272904331485216
hsa-miR-361-5p	245.242272014391	-0.434271993510982	0.281507864851744	-1.54266380351288	0.122912368577203	0.273759366376498
hsa-miR-4306	1.06938179485294	-1.84884563454064	1.20031332939695	-1.54030251040329	0.123486632152441	0.274000527191076
hsa-miR-548j-3p	1.78168521216277	-2.00333608976696	1.31582912357528	-1.52248954964884	0.12788646194001	0.281637601575753
hsa-miR-93-5p	4585.7856928835	-0.367525756402753	0.241165589312769	-1.52395603970725	0.127519693009064	0.281637601575753
hsa-miR-628-5p	4.91656807553269	1.11596987911622	0.734066265362255	1.52025768213922	0.128446225255164	0.28181485242551
hsa-miR-493-3p	2.48256291388507	1.6851301289183	1.11187944997108	1.51556909246063	0.129628347274833	0.283351182890712
hsa-miR-23b-5p	9.2190330218831	0.622245006961181	0.4122907715128	1.50923826084684	0.131237905843987	0.283705472927443
hsa-miR-3157-3p	2.33855828657921	1.19806901822733	0.793071943354343	1.51066877130974	0.13087286269144	0.283705472927443
hsa-miR-6806-3p	2.60284388914867	-1.22513152179734	0.809764240883179	-1.51294841133159	0.130292763480849	0.283705472927443
hsa-miR-219b-5p	2.21888013803863	-1.17529720382454	0.782032691116037	-1.50287477387585	0.132871339217027	0.286184422928982
hsa-miR-32-5p	467.107256391636	-0.493500949433868	0.329199392756844	-1.49909434917573	0.1338491573585	0.287238337689043
hsa-miR-581	4.38498825774141	0.861277602319403	0.57786887371465	1.49043778181536	0.136109164495679	0.29102614081258
hsa-miR-6798-3p	1.97637605629357	1.1817908683989	0.794345220049238	1.48775474261134	0.136815584972027	0.291476681027363
hsa-miR-590-3p	8.91686224741239	-0.796178616075694	0.542858290490423	-1.4666417185163	0.142473544964666	0.302434817470121
hsa-miR-511-5p	14.882075789565	-1.81044686684715	1.23812912665755	-1.4622439839814	0.143674362575704	0.303886781275231
hsa-miR-491-5p	10.2048549116275	0.927204593115643	0.64098833723406	1.44652334411674	0.148030469277181	0.31197819331535
hsa-miR-3124-5p	1.54722653063992	-1.47461158367632	1.03475318591168	-1.42508532832117	0.154132537176224	0.323564573408384
hsa-miR-455-5p	23.54749183523	-1.93238359353974	1.35761066988806	-1.42337095339644	0.154628648176456	0.323564573408384
hsa-miR-1292-3p	1.06627909657189	-1.91712125921405	1.35215920628018	-1.41782213981154	0.156242698608148	0.32463147272647
hsa-miR-301b-5p	0.664546049148048	-2.29125677525179	1.61434038139654	-1.41931453964477	0.155807335069256	0.32463147272647
hsa-miR-125b-1-3p	1.66880846020647	-3.20190972318647	2.27189584443765	-1.40935586066844	0.158729968827493	0.328026129286692
hsa-miR-548u	5.55451167536675	-0.718892002565361	0.510406711744766	-1.40846894451664	0.158992256542019	0.328026129286692
hsa-miR-423-5p	19360.7396476175	0.600825993551711	0.427874966366145	1.40420926854965	0.160256542671816	0.329427052689534
hsa-miR-887-5p	2.37832387123023	-3.70182735879476	2.63961171625671	-1.40241359590736	0.160791775717511	0.329427052689534
hsa-miR-4792	11.4334192723152	-1.47071175180676	1.05238276037485	-1.39750650351105	0.162261312337282	0.330137202956131
hsa-miR-651-5p	25.4248149300866	1.52309527526682	1.08945134141127	1.39803882685923	0.162101408031272	0.330137202956131
hsa-miR-6516-5p	1.90919908565943	-1.49522307444876	1.07333292851219	-1.39306550160665	0.163599984120838	0.331713071251905
hsa-miR-548ar-3p	2.16732980683224	-1.22399706506149	0.885419615699528	-1.38239208095075	0.166851346307804	0.3371429265601
hsa-miR-382-5p	1.71590779068847	1.88541499940304	1.36616595298145	1.38007757790216	0.167562760138337	0.337420900552542
hsa-miR-194-5p	140.516815762491	0.428452082898025	0.312018064697529	1.37316434967753	0.169701259822655	0.339402519645311
hsa-miR-3121-3p	2.28948554071455	0.770787909552407	0.560732768712246	1.37460828501706	0.169252918663898	0.339402519645311
hsa-miR-193b-5p	3.89094100063665	1.4611039058177	1.06962172736359	1.3660005854771	0.171938779625104	0.341554062228246
hsa-miR-573	2.79498985190928	-1.79007975008036	1.30876279772776	-1.36776484874742	0.1713856938764	0.341554062228246
hsa-miR-3686	0.704745678689445	-2.65358594337255	1.94523274133553	-1.3641483031746	0.17252089489494	0.341556519185941
hsa-miR-129-5p	10.5800762105365	-1.30241037302191	0.958271007253835	-1.35912530292896	0.174106886083059	0.343539761801473
hsa-miR-126-5p	68.5767746936613	1.22038185505329	0.903315385480065	1.35100306567315	0.17669445065707	0.347479387914238
hsa-miR-6810-3p	1.1889359239463	1.96860800173568	1.46270647431647	1.34586674517566	0.178345495237009	0.349557170664538
hsa-miR-196b-5p	1393.59881198047	-1.94949844795865	1.45352781033806	-1.34121854022541	0.179849508537098	0.351333923653865
hsa-miR-3175	1.07215295063341	-1.9944808334447	1.52199996922918	-1.31043421403931	0.190048985568122	0.370029150708793
hsa-miR-4483	5.46160541575676	0.90181631304148	0.690479432079958	1.306072666531	0.191527847174332	0.371677802437318
hsa-miR-4647	2.46327139534473	0.963216913865969	0.739451627823328	1.30260976867591	0.192708021027365	0.372737882776615
hsa-miR-1270	21.8942484533157	-1.10765378958235	0.852706296396901	-1.29898629136753	0.193948633783472	0.373907530048136
hsa-miR-1278	26.1811460005594	-0.47753042482194	0.369427038768902	-1.29262445546295	0.196140977166459	0.37567884073467
hsa-miR-548f-3p	5.76277810924804	-0.659540249276367	0.510238329228423	-1.29261212162112	0.196145245077455	0.37567884073467
hsa-miR-1-3p	122.559508242439	-2.05327977236651	1.59882459459492	-1.28424329930122	0.199056839268169	0.380017602239232
hsa-miR-181d-3p	3.81796800964662	-1.00263794315167	0.783776669713513	-1.27923933168125	0.20081278930135	0.382129191291889
hsa-miR-5196-3p	2.00383755536324	1.72814577000186	1.3548723086216	1.2755045320544	0.202130721059656	0.382163549784816
hsa-miR-6509-5p	0.735196780658315	1.37137064329189	1.0745029402406	1.27628375124299	0.201855231946557	0.382163549784816
hsa-miR-21-3p	24.4431306230999	-0.832529170609897	0.655586335646928	-1.26990012656131	0.204120208091577	0.383459049066605
hsa-miR-6793-3p	1.28237870726288	-1.52686007353668	1.20086283519326	-1.27146917099067	0.20356178827363	0.383459049066605
hsa-miR-551a	3.39210197114994	0.766671878832989	0.60963430634531	1.25759306989973	0.208538960930924	0.390512449131794
hsa-miR-6741-5p	4.32195210580118	-0.927528420455754	0.741445254868103	-1.25097357406482	0.210944118881197	0.393762355244902
hsa-miR-485-3p	1.10364765376886	2.05365818573269	1.64926117216875	1.24519889292741	0.213058649460916	0.396450904693096
hsa-let-7f-5p	164205.551510949	-0.472660293652416	0.385475796459625	-1.22617372606408	0.220133306310656	0.407038943744233
hsa-miR-221-3p	4280.90361741668	0.734632965664318	0.599014047659947	1.22640356855431	0.220046843795049	0.407038943744233
hsa-miR-221-5p	259.930521758952	0.636352210983931	0.521486453351588	1.22026604314283	0.22236403794724	0.408685613225091
hsa-miR-4786-5p	0.928627745868154	-1.58782080403422	1.30134912675156	-1.22013437546753	0.222413939170118	0.408685613225091
hsa-miR-26a-1-3p	1.66519461668499	1.19328436693809	0.982445896622373	1.21460568061873	0.224516521233486	0.408717382307399
hsa-miR-4772-5p	1.04159561634874	2.1094582430439	1.73644918643491	1.21481138608772	0.224438037167647	0.408717382307399
hsa-miR-6729-3p	0.675052253295372	1.71446644191173	1.41036666940448	1.21561752635267	0.224130654536727	0.408717382307399
hsa-miR-7851-3p	1.58431228783146	-1.09406663892287	0.906722484305184	-1.20661686222686	0.227579729816472	0.413015065222486
hsa-miR-6758-3p	0.77091736254099	1.54235501135505	1.28944037705148	1.19614294604448	0.231640780909626	0.419091628230339
hsa-miR-500a-3p	36.4919148032892	0.770048666889278	0.645741279592419	1.19250339296153	0.233063921141361	0.42037296205865
hsa-miR-509-3p	7.60378497483692	-2.34385772754015	1.98938266984481	-1.17818344507997	0.23872348096475	0.429264241000835
hsa-miR-5697	1.01451546206636	-1.4238460643596	1.21244266621194	-1.17436156285076	0.240250234197407	0.430692493012424
hsa-miR-4775	1.1553167539469	1.21005067600645	1.03270311437303	1.17173140970054	0.24130490829058	0.431268346732101
hsa-miR-3662	4.5179240595883	0.786972750838411	0.674579272370791	1.16661270672106	0.243366809511118	0.433496929884916
hsa-miR-4440	9.69928498890406	-0.887017970981069	0.761709511278629	-1.16450951162746	0.244217590981819	0.433496929884916
hsa-miR-652-5p	1.40651491100851	-1.19420041999922	1.02668406714801	-1.16316251338793	0.244763572656109	0.433496929884916
hsa-miR-6767-5p	1.03282489790957	0.984367861089113	0.850594951589189	1.15726981361692	0.24716214243179	0.436430449699377
hsa-let-7e-3p	1.93797186170319	-2.27471760358197	2.00457503947922	-1.1347630090081	0.256474629022319	0.451518209177017
hsa-miR-139-3p	1.16263575150647	1.3717013163705	1.21767398834532	1.12649307573244	0.259956869827604	0.453582664618601
hsa-miR-218-5p	13.7997640956257	-1.00228331949164	0.889746297484438	-1.12648214701806	0.259961493157259	0.453582664618601
hsa-miR-425-3p	68.6512412618529	-0.370151443897213	0.328307949986136	-1.12745196670639	0.259551438094453	0.453582664618601
hsa-miR-501-3p	68.7647015523583	0.787751184789646	0.700792592559016	1.12408606077455	0.260976518142514	0.454006487182835
hsa-miR-107	88.7314520251453	-0.521802248908062	0.466966605345419	-1.11742947554479	0.263810738115527	0.457583227173834
hsa-let-7a-5p	165148.194493288	-0.359615897533016	0.323338111248951	-1.11219768107117	0.266053164748746	0.459100211252099
hsa-miR-93-3p	36.6949103102508	-0.469574415496632	0.422375200648375	-1.11174712619444	0.266246891219329	0.459100211252099
hsa-miR-548ay-3p	0.988369921566095	-1.30718809623507	1.17927204592817	-1.10847034893142	0.26765873775068	0.460185198238012
hsa-miR-7706	109.105850193012	-0.601001768761565	0.544916641469914	-1.10292423285213	0.270060069695233	0.462960119477542
hsa-miR-5698	1.99551275698739	-1.80111331299216	1.63891309108071	-1.09896816542267	0.27178195186526	0.46455752237434
hsa-miR-3141	0.982894992608985	-1.24677612511559	1.14278183377518	-1.0910010014745	0.275272441920195	0.469159987968333
hsa-miR-1226-3p	41.3695373450738	0.553031348825228	0.514130485237704	1.07566340589498	0.282077819083087	0.477789453954172
hsa-miR-1296-5p	6.40212866588608	-0.8744103428024	0.812216613438448	-1.07657283578658	0.281671145255294	0.477789453954172
hsa-miR-6805-5p	2.25015107737356	0.787624441318125	0.733280937325118	1.07411007327048	0.282773350299408	0.477789453954172
hsa-miR-6764-5p	0.975158329201557	-1.2173934900046	1.13595870069577	-1.07168816019364	0.283860120503957	0.478251435118414
hsa-miR-133a-3p	1.06866273691641	-1.89469609840332	1.77728034110025	-1.0660648489649	0.286394328146382	0.480261979163198
hsa-miR-375	7.35114321146823	-1.53927367790493	1.44616625164488	-1.06438224246635	0.28715557479717	0.480261979163198
hsa-miR-6857-3p	1.59966078001034	0.860722962791163	0.809244021159662	1.06361361997798	0.287503769839193	0.480261979163198
hsa-miR-32-3p	68.2767268902703	-0.334976380183199	0.317050360713269	-1.0565399750046	0.29072158754629	0.484261454609684
hsa-miR-365a-5p	7.03530130575085	1.24422916917145	1.19112034494321	1.04458728662784	0.29621375795074	0.492016072528348
hsa-miR-4797-5p	1.21894585637853	-1.08416853989383	1.05196169806323	-1.03061598334796	0.302720937765866	0.50076904491781
hsa-miR-5190	0.672263485940319	-1.38054612523694	1.34167806479466	-1.02896973682597	0.303493896085765	0.50076904491781
hsa-miR-6501-5p	5.23469406775098	-0.778026120053253	0.75697330445341	-1.02781183362212	0.304038348700099	0.50076904491781
hsa-miR-26a-2-3p	10.1037601032884	-0.48815455105826	0.480678040445143	-1.01555409231134	0.30984177546426	0.507484579311935
hsa-miR-409-3p	12.6646182898655	1.37057259782505	1.34868747307405	1.01622698007354	0.309521311318445	0.507484579311935
hsa-miR-195-3p	1.31226754081526	0.960559022354859	0.956594806006573	1.00414409144122	0.315309165716774	0.508800951601423
hsa-miR-19b-1-5p	3.18583911333973	-0.725316410145531	0.720660014950108	-1.00646129256352	0.314193722373649	0.508800951601423
hsa-miR-3651	2.98924206094241	-1.38280682780223	1.37860376654821	-1.00304878120603	0.315837325398842	0.508800951601423
hsa-miR-381-3p	21.3502165015342	1.08126250527299	1.07092811215356	1.00964994102045	0.312663033716668	0.508800951601423
hsa-miR-6721-5p	4.67320431957621	0.809212174971503	0.801143960470313	1.01007086728389	0.312461338586307	0.508800951601423
hsa-miR-6880-3p	1.66790202402641	0.811099645488197	0.80606963221059	1.00624017215958	0.31430005212386	0.508800951601423
hsa-miR-509-5p	1.96252196733489	-1.9763787009483	1.97660302155168	-0.999886512060878	0.317365432497086	0.509865776798597
hsa-miR-4659a-3p	6.57048512112275	0.51925259459707	0.521795833857353	0.995125987799707	0.319674992622277	0.512176827416619
hsa-miR-3074-5p	8.07656942446035	-0.495903756487897	0.501094147679508	-0.989641884233438	0.32234919012618	0.512273848092416
hsa-miR-3115	0.661695292691801	-1.42223231123876	1.43711422023271	-0.989644588589806	0.322347867822111	0.512273848092416
hsa-miR-548w	3.58243503632054	0.59587515554908	0.600527047504687	0.992253651230305	0.3210738066416	0.512273848092416
hsa-miR-301a-3p	3.31663926345741	-0.942846175958672	0.957895038241338	-0.984289654208571	0.324973114901615	0.515051729278031
hsa-miR-429	1.87423840768784	1.06708302728452	1.0863752567567	0.982241652364422	0.325980811949486	0.515259993081446
hsa-miR-4796-3p	1.30325107921394	0.725574956057722	0.74353921310761	0.975839529734004	0.329143992211182	0.518865060107708
hsa-miR-1307-5p	13.4385257854389	-0.518788457351621	0.532822350499722	-0.973661215347031	0.330224780696594	0.519176927940099
hsa-miR-148a-3p	222910.007685063	0.795760854152743	0.820233001159025	0.970164396004913	0.331964554599886	0.520520421612621
hsa-miR-200a-3p	22.0929999815684	0.517913876578458	0.536222755297298	0.965855834095124	0.334116325100797	0.522155862846746
hsa-miR-3173-5p	65.2903393646256	0.320505268039728	0.332293942895382	0.964523353170584	0.334783605940856	0.522155862846746
hsa-miR-21-5p	41272.1795200489	-0.408246543909871	0.424084732439544	-0.962653245169747	0.33572156743245	0.522233549339367
hsa-let-7i-3p	4.06899943386856	-0.6926944098053	0.731622404299797	-0.946792232898126	0.343744660405248	0.533303061525821
hsa-miR-27b-5p	57.6020062033496	-0.320454318440705	0.340497610907168	-0.941135291924479	0.346635531841843	0.535741345777977
hsa-miR-584-5p	11.1816425759223	1.4551835536643	1.54781387762254	0.940154093914367	0.347138525070424	0.535741345777977
hsa-miR-6789-3p	3.06015321559443	0.717866443591212	0.768606593426818	0.933984238140109	0.350312023564916	0.539223743078981
hsa-miR-340-5p	1361.0180478473	-0.674483394529736	0.726684920373054	-0.928164842313613	0.353322068497107	0.542437013776237
hsa-miR-200b-5p	1.592644271496	0.745677719342459	0.814496380486687	0.915507713977677	0.359925154685507	0.551135393112182
hsa-miR-6765-3p	12.9588132662788	0.746167988595274	0.818521555371857	0.911604567647931	0.361976917042663	0.551957100342763
hsa-miR-99b-3p	27.7578582309457	-1.14564373952402	1.25768201035105	-0.910916853461426	0.362339184918888	0.551957100342763
hsa-miR-370-3p	12.5896503724077	1.12383097862661	1.24454414163673	0.903006121702225	0.366522645954553	0.55260337390071
hsa-miR-500a-5p	2.1966534868691	0.856931873503247	0.944744533973698	0.907051422567008	0.364379604818251	0.55260337390071
hsa-miR-597-3p	7.05499849731172	0.401159530340336	0.443860023198566	0.903797389657848	0.366102846149751	0.55260337390071
hsa-miR-6794-5p	0.716578639812569	-2.03329603904417	2.25041012865534	-0.903522434934604	0.366248686782585	0.55260337390071
hsa-miR-148b-3p	2882.96317109524	-0.24855691569586	0.277060643078972	-0.897120980207257	0.36965436465429	0.555270362091893
hsa-miR-339-3p	89.872162975752	0.24417344149638	0.272473706332579	0.896135795203461	0.370180241394595	0.555270362091893
hsa-miR-4518	0.911415837454627	-1.74289549550408	1.96339568857911	-0.887694470168365	0.374705121266876	0.560627509681738
hsa-miR-5701	499.479235495359	-0.304971290284785	0.345976029773782	-0.881480981454674	0.378057543378512	0.564207704331383
hsa-miR-449c-5p	1.11677946252843	-1.4034171102664	1.59628888341294	-0.879174894249609	0.379306454658941	0.564638469213815
hsa-miR-128-1-5p	7.70037398794847	0.424618277364032	0.48534752604979	0.874874712600207	0.3816420795683	0.566680663601415
hsa-miR-22-5p	15.3746996813703	0.4079611262463	0.467559352176317	0.872533346509681	0.382917484582122	0.567142269355888
hsa-miR-450a-5p	234.727164446499	-0.760103231479474	0.874597127056113	-0.869089559026995	0.384798147090641	0.568495754998233
hsa-miR-134-5p	1.56645899978723	1.10117381603838	1.27094875507733	0.866418737686536	0.386260572045957	0.569226106172989
hsa-miR-146a-5p	7458.46513164796	-0.6027485249279	0.704056833243007	-0.856107769242912	0.391938171622481	0.574712331456406
hsa-miR-455-3p	4.1975879586614	-1.32937491250308	1.55193783546369	-0.856590310594419	0.391671342509984	0.574712331456406
hsa-miR-548k	17.9904957281515	0.278993653321547	0.326996993944006	0.85319944369067	0.393548711842014	0.575565660577474
hsa-miR-7845-5p	2.15116150625507	1.02270561344263	1.20102839843652	0.851524922120057	0.394477825191704	0.575565660577474
hsa-miR-548e-3p	15.4014487450869	0.242204239826325	0.28893222057555	0.838273555451369	0.401877084367323	0.584910211900956
hsa-miR-615-3p	9.69742613196701	-1.49674609840382	1.80382124574709	-0.829764092164191	0.40667217640077	0.588973496856288
hsa-miR-92b-5p	70.3851254709377	-0.495506998940044	0.597151248246539	-0.829784749500297	0.406660494784253	0.588973496856288
hsa-miR-532-5p	1365.36620626476	0.564307232167459	0.687160801785972	0.821215690273354	0.411523420800272	0.59453506493995
hsa-miR-485-5p	3.63964269577593	1.22340009389113	1.51181758102385	0.809224677135055	0.418385923004136	0.601493698597633
hsa-miR-624-5p	1.49837223053281	-0.82106461635251	1.01318888673924	-0.810376650493035	0.417723733493376	0.601493698597633
hsa-miR-3135a	1.08288046464024	-1.02533574455956	1.26989481193163	-0.807417854554364	0.419425783731442	0.601517953253873
hsa-miR-7151-3p	3.32154852982015	0.685392500535967	0.854565796589172	0.802035961738199	0.422532156274464	0.604498559341569
hsa-miR-3150a-5p	14.0526640599491	0.316232230364709	0.398545865194668	0.793465088918302	0.427506901495813	0.607428153207769
hsa-miR-497-5p	1.49394982670913	-2.46475463661588	3.1074748438139	-0.79316961858034	0.427679005829959	0.607428153207769
hsa-miR-873-5p	1.42014875405666	-1.2541646375521	1.57505630795229	-0.796266540580141	0.425877129005281	0.607428153207769
hsa-miR-5193	2.50877482413713	0.657182337707392	0.834961598850257	0.787080913196885	0.431234501837796	0.611002137543672
hsa-miR-33b-3p	1.39604961072161	-0.710542136505809	0.905815780034339	-0.784422343005409	0.432792332387989	0.611735315971484
hsa-miR-125a-3p	39.5004877709864	-0.774659042112866	0.995089105207691	-0.778482085733601	0.436284863559726	0.61519304501947
hsa-miR-339-5p	21.911665193577	0.254280164597494	0.32967779275429	0.771299038594964	0.440529702093896	0.618213519883558
hsa-miR-92b-3p	913.151964464939	-0.397079501695402	0.514525115802354	-0.771739783929096	0.440268562585846	0.618213519883558
hsa-let-7f-1-3p	32.5943577406291	0.44425818023444	0.578074152667912	0.768514174494937	0.4421817728412	0.61905448197768
hsa-miR-671-3p	251.077299201985	0.308679891892277	0.402798237206496	0.7663387358223	0.4434747755788	0.619389947839274
hsa-miR-106b-3p	2092.24360219208	0.270533887135156	0.357456149142906	0.756830978523745	0.449151130805081	0.622879398380631
hsa-miR-1299	43.9246989370349	-0.88924584673428	1.1713485813116	-0.759164147139324	0.44775437025477	0.622879398380631
hsa-miR-99b-5p	1437.84084027218	-0.733535178069266	0.968473672376938	-0.757413648911014	0.448802081497269	0.622879398380631
hsa-miR-323b-3p	0.820203570884679	1.41104489583947	1.87140049714856	0.75400476701244	0.450846359321078	0.62375919830775
hsa-miR-548az-5p	2.27004230610885	-0.522296653011499	0.694851918058954	-0.751666131210399	0.452251862974437	0.624234965795701
hsa-miR-514a-3p	41.1161518310186	-0.928552671174717	1.2386251351725	-0.749663998256741	0.453457095654572	0.624432721884984
hsa-miR-1304-5p	33.7410247606808	-0.282175067703428	0.384655579927259	-0.733578511344587	0.463205661530841	0.635023947848174
hsa-miR-5000-3p	1.32749280623908	-0.672628339289728	0.917124348916602	-0.733410185962572	0.463308288481065	0.635023947848174
hsa-miR-6889-5p	0.681193465918278	-1.22882223483355	1.7093270391499	-0.718892410105839	0.472207213295181	0.645715910273411
hsa-miR-4747-3p	2.21466504870444	-0.629463010257719	0.887058037040616	-0.709607470958405	0.477947585429151	0.650539769056344
hsa-miR-580-3p	1.69915588388713	-0.653559600806373	0.920296727340411	-0.710161822149593	0.47760379270135	0.650539769056344
hsa-miR-421	90.9536687270017	0.259550160132422	0.368126070744839	0.70505780698245	0.48077426256292	0.651647233752554
hsa-miR-4521	5.85137477915035	0.692182110212787	0.982193506532651	0.704730896314246	0.480977720150695	0.651647233752554
hsa-miR-3613-3p	3.61018168310959	-0.656116289962025	0.938947616075265	-0.698778375629245	0.484690544577028	0.655167908531706
hsa-let-7e-5p	826.219107048418	-0.632227979089593	0.913780933463841	-0.691881342602572	0.4890118482812	0.655585125717689
hsa-miR-125a-5p	2139.69965390151	0.641408419740297	0.934635215427559	0.686266052415838	0.49254535203875	0.655585125717689
hsa-miR-144-3p	10.9914424774058	-0.870395904367999	1.26906469457076	-0.685856212131407	0.492803784978263	0.655585125717689
hsa-miR-212-5p	9.54715071695637	0.388570453832784	0.562706763811174	0.690538089858781	0.489855865203443	0.655585125717689
hsa-miR-335-3p	772.577566575279	-0.648895172963949	0.933220001016429	-0.69532926025717	0.486848981178973	0.655585125717689
hsa-miR-4750-5p	2.42746445774843	-0.600775276999356	0.871801522041635	-0.689119325683701	0.490748179349974	0.655585125717689
hsa-miR-548j-5p	9.46505109132435	-0.423474769641537	0.615709143933261	-0.687783791769444	0.491588944407889	0.655585125717689
hsa-miR-7111-3p	1.61455215749204	-0.700150815965623	1.02831087662761	-0.680874657537221	0.495950804896343	0.658282332458351
hsa-miR-125b-2-3p	26.3161998967093	-0.870196586944299	1.28527575489343	-0.677050495686393	0.498373916614145	0.660008700380895
hsa-miR-146b-5p	39334.6140013435	0.390071140360765	0.579623403379689	0.67297341357565	0.500964205127191	0.66194820812312
hsa-miR-4326	37.6977971780218	-0.589108439357187	0.879603003198267	-0.669743551596764	0.503021283494599	0.663176041916646
hsa-miR-95-3p	97.5730586066064	-0.403039349956423	0.611710854413774	-0.658872320228273	0.50997776179795	0.670843230284551
hsa-miR-3179	13.1090916216867	-0.31159197885092	0.490258391915766	-0.635566843911274	0.52505878588604	0.689139656475428
hsa-miR-30d-3p	25.9548305007662	0.252824046156858	0.401475803952622	0.629736695630839	0.528866869602759	0.691052709614272
hsa-miR-6134	16.329995766737	-0.291643520099537	0.462171824901792	-0.63102834137825	0.528021993491189	0.691052709614272
hsa-miR-3200-3p	1.73551051818214	-0.913923978974628	1.47658638972133	-0.618943791800158	0.535953388137946	0.698759627993597
hsa-miR-3609	23.1804676655134	-0.41330948582376	0.677294177859218	-0.610236289244568	0.541705293914254	0.704696267304384
hsa-miR-6879-3p	1.07756415788262	0.527608018292845	0.869886740004741	0.606524957823785	0.544166214446581	0.706334953851191
hsa-miR-323a-3p	1.01530222950376	0.919880827447593	1.52204484884066	0.604371696503072	0.545596548860364	0.706587865710365
hsa-miR-335-5p	98.2101264749824	-0.545988768033092	0.906031540809878	-0.60261563029588	0.546764419894925	0.706587865710365
hsa-let-7i-5p	111712.429135492	0.255379728596437	0.433130715458801	0.589613526544571	0.555449781049881	0.712941480324449
hsa-miR-100-5p	358.074780600528	0.664975779763738	1.12910002295476	0.588943199224773	0.555899377440585	0.712941480324449
hsa-miR-195-5p	1.01012838411556	0.536040171929808	0.917036506769703	0.584535258926638	0.558860250516114	0.712941480324449
hsa-miR-219a-1-3p	24.5979186862596	-0.291325573409799	0.498509544718825	-0.584393170594387	0.558955820458454	0.712941480324449
hsa-miR-29b-2-5p	5.44559528718884	-0.354576443924175	0.605554689642901	-0.585539919000992	0.558184733290071	0.712941480324449
hsa-miR-30e-3p	13235.3160399593	-0.114521397174434	0.195451676241174	-0.585932028708323	0.557921192806536	0.712941480324449
hsa-miR-362-5p	15.761959082168	0.453085546962058	0.779125356190502	0.581530999295671	0.560882631946358	0.713850622477183
hsa-miR-424-5p	42.4129967993606	-0.4364689150623	0.759773174820567	-0.574472657797348	0.565647997815546	0.718360740206353
hsa-miR-6868-3p	5.83907145174399	0.439091906059489	0.776895932323417	0.565187546736566	0.571946206170656	0.724793899199021
hsa-miR-16-1-3p	7.50715186483627	0.310503334314937	0.561434587203264	0.553053448063614	0.580226811941757	0.733706162197319
hsa-miR-4455	19.3777164568367	-0.5964883630241	1.08289230997651	-0.55082888439483	0.581750981593266	0.73405488664558
hsa-miR-26a-5p	97221.4105459683	0.150961915723811	0.275393048157705	0.548168941568061	0.583575905959014	0.734780798081157
hsa-miR-185-5p	671.095276525038	-0.127150145813431	0.235913340437306	-0.538969714801784	0.58990775175904	0.741166149645974
hsa-miR-1292-5p	25.8156893314255	-0.238786287622775	0.451062425547559	-0.529386342329235	0.596537470573079	0.742590019809082
hsa-miR-3127-5p	3.78771525920286	0.39624272428394	0.750165413136843	0.528207135846262	0.597355577159347	0.742590019809082
hsa-miR-330-5p	43.075799663147	-0.213157816203113	0.400546359745845	-0.532167653048617	0.59460988426323	0.742590019809082
hsa-miR-454-5p	53.0448717709195	0.282650449662428	0.531995546077639	0.531302285792405	0.595209321679978	0.742590019809082
hsa-miR-6751-3p	8.88821084598973	-0.37254078534173	0.702698202661819	-0.530157589603255	0.596002672895681	0.742590019809082
hsa-miR-4443	228.526042038663	-0.347690441501236	0.670404676906352	-0.518627708723166	0.604020382608517	0.749291107539679
hsa-miR-3177-3p	44.2009850455611	-0.182261101999268	0.353002836568506	-0.516316253350835	0.605633546202573	0.749318271732986
hsa-miR-99a-5p	6994.45272995911	0.504263293593804	0.979255322300683	0.514945675668198	0.606590981879084	0.749318271732986
hsa-miR-1294	8.47077277630101	-0.243425975160852	0.477197338796201	-0.510115952815095	0.609970229538263	0.751912987355343
hsa-miR-3158-3p	24.8471952250662	-0.288428533226296	0.572016600655638	-0.504231053601771	0.614099020872072	0.755418879231754
hsa-miR-6503-5p	1.38753123187029	1.0335522627324	2.07703885573626	0.497608535284734	0.618759986608722	0.757980983595684
hsa-miR-660-5p	36.8412220106127	0.321975245854978	0.646634034714831	0.497924990906132	0.618536912111486	0.757980983595684
hsa-miR-1827	15.6144539039421	-0.213607254745272	0.434423886581692	-0.491702370295662	0.622929762368897	0.760271271343375
hsa-miR-3180-5p	1.52955957865848	-0.577126609411745	1.17469722324458	-0.491298181345561	0.623215565965147	0.760271271343375
hsa-let-7c-3p	1.53653651742155	0.564574632819623	1.17389557010381	0.480941105152732	0.630558357265432	0.767636261018787
hsa-miR-423-3p	11649.5086065616	0.142388586672387	0.300855771835736	0.473278560698943	0.636014455712466	0.772678718923409
hsa-miR-2277-5p	15.542733080546	-0.171772535899749	0.370192090922688	-0.46400919984977	0.642641154363881	0.779119585084458
hsa-miR-27b-3p	1276.46324053634	0.133730083029471	0.303725629594111	0.440298973807983	0.659720583876793	0.79490922811384
hsa-miR-378a-5p	15.150831471594	0.243023168306148	0.551183552602841	0.440911502454175	0.659277066111738	0.79490922811384
hsa-miR-548ab	1.00610275695858	-0.573842986407767	1.29462249874505	-0.443251207949827	0.657584043318268	0.79490922811384
hsa-miR-193a-5p	78.8176591318205	0.288052570425676	0.663013588837735	0.434459527338848	0.663954778776086	0.795123034460975
hsa-miR-30d-5p	49320.0420093798	-0.0919794163617667	0.211555828894981	-0.434776091219999	0.663724960847338	0.795123034460975
hsa-miR-3174	1.80580671549023	0.283219790436081	0.651342403462677	0.43482473877092	0.663689646673327	0.795123034460975
hsa-miR-1277-3p	1.41456525108241	0.322012435310249	0.756136808326826	0.425865308716812	0.670205994810316	0.80097789623672
hsa-let-7b-3p	77.7923026005148	0.322025270312783	0.782695406287591	0.411431148983209	0.680756417443526	0.811936660155768
hsa-miR-125b-5p	66.8041152114853	0.442904901463588	1.09141238911355	0.405808937008051	0.684882991583975	0.813100565691793
hsa-miR-193b-3p	2.18728206449662	0.496895418204049	1.234303908863	0.402571372119994	0.687263573382349	0.813100565691793
hsa-miR-30b-3p	66.1047487125917	-0.157913779858197	0.39074151262463	-0.404138733039861	0.686110703740801	0.813100565691793
hsa-miR-576-5p	86.0748305513714	0.169877520741528	0.419640633406769	0.404816662682093	0.685612279782203	0.813100565691793
hsa-miR-301a-5p	36.6333065891459	-0.207477168869481	0.519664155882119	-0.399252414316113	0.689707226033813	0.814353110256792
hsa-miR-4517	1.2223471509147	-0.507982745901555	1.28041877092509	-0.396731723586452	0.69156530389255	0.814910618614868
hsa-miR-144-5p	2.87586171654396	0.441548504977194	1.13254801930597	0.389871773602832	0.696631366996384	0.819238487587748
hsa-miR-4446-3p	26.2120540737016	-0.225925129042611	0.585666216698213	-0.385757488824096	0.699676281931144	0.821176953643738
hsa-miR-26b-5p	6472.34752049067	-0.083649609159965	0.224219620498488	-0.373069979219455	0.709096361437647	0.830575020966806
hsa-miR-141-3p	8.06460720906236	0.294074164747486	0.807848280065735	0.364021527313962	0.715841934155704	0.831847939295561
hsa-miR-200b-3p	126.379367959242	0.169072554166272	0.463432328672405	0.364826844623927	0.715240665106321	0.831847939295561
hsa-miR-4683	1.54454895737088	0.839447566914935	2.27383256033366	0.369177388677975	0.711995508547035	0.831847939295561
hsa-miR-484	456.878461810484	0.128371225237484	0.352526349041325	0.364146469013118	0.715748638150554	0.831847939295561
hsa-miR-654-3p	3.19215631398348	0.609009369801615	1.72686780623323	0.352667047010408	0.724338066636492	0.840060716335814
hsa-miR-6130	24.6467782675797	-0.148665285793274	0.433139058013038	-0.343227614880206	0.731427231439486	0.844949336122628
hsa-miR-643	1.08284879672332	-0.399572221340584	1.15796595945276	-0.345063875219109	0.730046350778844	0.844949336122628
hsa-miR-652-3p	101.293901153665	-0.120941367219492	0.356812589770928	-0.338949271092524	0.734647946101481	0.847005867269943
hsa-miR-7977	111.233052761399	-0.180336765749532	0.538013363851798	-0.335190123268403	0.737481672018755	0.848609047254458
hsa-miR-7704	81.572943748199	0.188438731866779	0.57953666271572	0.325154117055772	0.74506443271434	0.855659934445375
hsa-let-7b-5p	29858.555148261	-0.251203981431164	0.78611072700988	-0.319552924034843	0.749307265662857	0.85885511152
hsa-miR-760	37.6390563053029	0.181842232799253	0.590650403841382	0.307867787131973	0.758182938174455	0.867337680246264
hsa-miR-7974	13.4468979707387	-0.237843339987271	0.784650741251877	-0.303120009302231	0.761798405850197	0.869781480854206
hsa-miR-501-5p	6.74107341603261	0.221211267116659	0.750257016723399	0.294847315234392	0.768110519921306	0.875288732003349
hsa-let-7f-2-3p	12.1424395910389	-0.149743425984936	0.535259674085023	-0.2797584672167	0.779662818143696	0.885022658433384
hsa-miR-186-5p	1333.58904724733	0.0879006195744814	0.312678730874705	0.281121198517672	0.778617442465515	0.885022658433384
hsa-miR-6783-3p	3.35044338274652	-0.168145330445187	0.610814924846737	-0.275280324048036	0.78310087985954	0.887212557528728
hsa-miR-340-3p	557.798008758697	-0.196469874855361	0.719667441306578	-0.273000921785017	0.784852506998829	0.887487065606368
hsa-miR-200a-5p	4.68326928394937	0.187395686924217	0.694409950299163	0.269863193699174	0.787265504098952	0.887999034104059
hsa-miR-3164	3.55294519049134	-0.198755743331565	0.745733721406601	-0.266523743832681	0.789835875572148	0.887999034104059
hsa-miR-532-3p	9.59481115298213	0.209237810039893	0.7848713375872	0.266588675136383	0.789785876103132	0.887999034104059
hsa-miR-6874-3p	0.849340094174123	-0.346709868692432	1.34335877555773	-0.25809178828529	0.796336068948067	0.893598489582946
hsa-miR-744-5p	2726.40004185891	-0.114367385495753	0.467225858095934	-0.244779657448389	0.806627045840856	0.903422291341759
hsa-miR-148b-5p	63.2741187445373	-0.0695797189103752	0.290386814987638	-0.239610462042973	0.810632253481991	0.906182062827777
hsa-miR-1291	14.2180206204281	0.117396143109174	0.506996900085824	0.231551993886553	0.816885997439955	0.911440164126553
hsa-let-7a-3p	175.415698300245	0.0640367573646271	0.304781709224669	0.210106956639654	0.833584196053008	0.917228447045176
hsa-miR-1273h-5p	62.5738442542813	-0.10833140870373	0.486705663024956	-0.222580949706713	0.823861664457796	0.917228447045176
hsa-miR-1277-5p	3.20813803056964	0.126291099047609	0.637235833599893	0.19818580875178	0.842899690247563	0.917228447045176
hsa-miR-1289	0.844064131773333	-0.265166916793663	1.27364091451518	-0.208195978765806	0.835075948280327	0.917228447045176
hsa-miR-3123	0.671076955255926	0.268785376034736	1.36475083595135	0.196948313900368	0.843867985010544	0.917228447045176
hsa-miR-3128	0.710670444911098	-0.236810691457447	1.18970040007047	-0.199050694984569	0.842223089075977	0.917228447045176
hsa-miR-3912-3p	2.42357560051726	-0.141190031453004	0.7145538300852	-0.197591875529054	0.843364391871046	0.917228447045176
hsa-miR-411-5p	5.10159118730229	0.322882298427224	1.57557196192277	0.204930213427504	0.837626649240371	0.917228447045176
hsa-miR-4638-5p	1.83111363052276	-0.14662763822049	0.707091717967465	-0.207367212052732	0.835723087036382	0.917228447045176
hsa-miR-508-3p	2.10538596164324	0.308627563434138	1.49360999876947	0.206631961280658	0.83629729741295	0.917228447045176
hsa-miR-548al	3.48290390219163	0.425153036766026	1.95531114047935	0.217434978998687	0.827869373900656	0.917228447045176
hsa-miR-5584-5p	12.1116308199277	-0.319778678500475	1.62413782345171	-0.196891343753612	0.843912567774558	0.917228447045176
hsa-miR-6833-3p	2.4239050151206	0.157945455537227	0.715159722008388	0.220853399145113	0.825206583502303	0.917228447045176
hsa-miR-98-3p	3.74545531850992	-0.200278841378306	0.980342659592804	-0.204294732478024	0.83812318604662	0.917228447045176
hsa-miR-424-3p	522.361442134216	0.160290480829038	0.838611958563336	0.191137842946622	0.848417599774848	0.920423521526957
hsa-miR-1307-3p	1600.40777133964	-0.0693885102596012	0.37632437872666	-0.184384839734236	0.853711562060798	0.924461139027163
hsa-miR-192-5p	2087.7305995592	-0.0631410821059778	0.347201915958474	-0.181856951830674	0.855694988536142	0.924905612608918
hsa-miR-548o-3p	230.78038033279	0.0489062947687028	0.275342381294278	0.177619931006673	0.859021470759625	0.926797476709467
hsa-miR-4749-3p	1.18503528679267	-0.170967207571784	0.974181619751655	-0.175498289133568	0.860688114992423	0.926894893068763
hsa-miR-6852-5p	1.4826457369083	-0.129439809991008	0.769319231677467	-0.168252403763221	0.866384716268443	0.931323972880886
hsa-miR-136-5p	0.813978103562462	0.324366474904784	2.00978268913863	0.161393804742046	0.871783245809644	0.935417059372392
hsa-miR-215-5p	6.13765556850454	-0.0681479834493695	0.442025980986644	-0.154171895727162	0.877474201187869	0.939166193562643
hsa-miR-6511a-3p	3.21263961063178	0.100539447223782	0.657521133872814	0.152906791956029	0.878471779692948	0.939166193562643
hsa-let-7g-3p	1.39674860359944	0.21221466527635	1.43805556730017	0.14757055992959	0.882681690446009	0.941954326646558
hsa-miR-664a-3p	31.763572775611	0.0703711076873631	0.511937787365612	0.137460272369201	0.890666992659959	0.94875397044213
hsa-miR-3688-3p	0.839788504898349	0.169792242893361	1.30616436324089	0.129993014410582	0.896571953488047	0.951596225001754
hsa-miR-6808-3p	3.7124996648475	0.0849979254784857	0.64417249691671	0.131949013479034	0.895024620365761	0.951596225001754
hsa-let-7d-3p	6090.02761631905	0.0788674447570332	0.671871466697762	0.117384721135228	0.906555191131551	0.954258546535571
hsa-let-7d-5p	9121.75061010484	0.0556609324223109	0.469911640751837	0.118449784162095	0.905711281330526	0.954258546535571
hsa-miR-18a-3p	112.163920739351	-0.0431648669748485	0.355306387747567	-0.121486324094786	0.903305846262046	0.954258546535571
hsa-miR-3198	1.83192575538369	0.0913393364603206	0.783506625865836	0.116577618420755	0.907194774682626	0.954258546535571
hsa-miR-3942-5p	0.952434221734053	-0.147753774250502	1.23257125570476	-0.119874428002963	0.904582621874401	0.954258546535571
hsa-miR-3143	1.14733094134571	0.143974207915022	1.28938063323971	0.111661525079115	0.911091787026879	0.956646376378223
hsa-miR-505-3p	200.209502736095	-0.0301881257260273	0.285497697501981	-0.105738596108355	0.915789756725862	0.959865199562935
hsa-miR-542-3p	41.5730407611704	-0.0764976779124771	0.76996426879405	-0.0993522440103499	0.920858598846453	0.963460598081342
hsa-miR-103a-3p	7788.0527606668	0.0262490435095565	0.270402444234331	0.0970739875665068	0.922667638195364	0.96363867008681
hsa-miR-3939	0.834400084279015	-0.109178984645816	1.18650888692925	-0.0920169969635681	0.926684535260131	0.966117919739285
hsa-miR-1304-3p	32.0112471562985	0.0410503078299773	0.460187169648457	0.0892035035686373	0.928920181035302	0.966734630882757
hsa-miR-6855-5p	6.75716411844594	-0.052843003153861	0.630573414043284	-0.0838015082415666	0.933214248836674	0.969487594197817
hsa-miR-150-3p	483.64843288098	0.0673038178369307	0.895685981040114	0.0751422030283138	0.940101569559569	0.974920146209924
hsa-miR-1183	1.82378122614393	0.0662271762651997	1.07949509474247	0.061350140994387	0.951080359235809	0.97939623683127
hsa-miR-4677-5p	6.43888708890798	0.0334220138562269	0.522716433813574	0.0639390914350836	0.949018725480592	0.97939623683127
hsa-miR-642a-5p	6.55591307180931	0.0589828272545674	0.932211374087183	0.0632719454987589	0.949549955237553	0.97939623683127
hsa-miR-6882-5p	2.10469835520673	-0.0569741292306048	0.848184032808301	-0.0671718955165495	0.94644485870602	0.97939623683127
hsa-let-7g-5p	102112.84543256	0.020280289099478	0.375647611599206	0.0539875363858718	0.956945094283293	0.983712789228281
hsa-miR-1288-3p	3.40717309748472	0.0221618304764037	0.541371067188563	0.0409364885188527	0.967346528185346	0.992669735729465
hsa-let-7c-5p	2598.71684425813	-0.0269263304306614	0.725085378774278	-0.0371353929052866	0.970377052023511	0.992770034541578
hsa-miR-1180-3p	71.2544112333157	-0.0171502581216421	0.567055020418275	-0.0302444339686679	0.975872111542533	0.992770034541578
hsa-miR-1234-3p	0.967766723623441	0.0345700088207327	1.05621263814429	0.0327301601706551	0.973889772432234	0.992770034541578
hsa-miR-1237-3p	11.7213747141566	0.0180849816915781	0.762342957202145	0.0237228946902734	0.981073643821387	0.992770034541578
hsa-miR-378a-3p	6437.87749030522	-0.00949746274903477	0.423971165712142	-0.0224011996973472	0.982127923372817	0.992770034541578
hsa-miR-450b-5p	294.778322079749	-0.0240529137532067	0.911695061927801	-0.0263826302868705	0.978952148351325	0.992770034541578
hsa-miR-4536-5p	0.84235056782434	-0.0354837790490384	1.37474945123151	-0.0258110879893436	0.979408017859666	0.992770034541578
hsa-miR-503-5p	57.241331909753	-0.0176127925470432	0.809426627183527	-0.0217595912409361	0.982639728066664	0.992770034541578
hsa-miR-6515-3p	3.55512934594235	-0.0251565622583781	0.752230426419223	-0.0334426279167258	0.97332161649755	0.992770034541578
hsa-miR-659-5p	8.85168470511367	0.00738854302451378	0.410500799152816	0.0179988517434366	0.985639769439436	0.994092940703925
hsa-miR-4754	0.754359730114777	-0.0134913279841378	1.42978084244868	-0.00943594121811857	0.992471319907417	0.995858594036794
hsa-miR-499a-5p	10.7988327949432	0.00498904157845989	0.50881716831769	0.00980517539326599	0.992176727294766	0.995858594036794
hsa-miR-6803-3p	13.7404087463081	0.0048418457261043	0.479564521331772	0.010096338471116	0.991944424272418	0.995858594036794
hsa-miR-142-3p	6293.20086586398	0.000292967694522492	0.308574318460885	0.000949423451646152	0.999242469800074	0.999281531466483
hsa-miR-98-5p	2539.57165070381	0.000363338871466083	0.403500533678081	0.000900466891961934	0.999281531466483	0.999281531466483
